# Supplementary material for: Topical Fibrin Sealant (Tisseel@) Does Not Provide a Synergic Blood-Conservation Effect with Tranexamic Acid in Total Knee Arthroplasty—A Prospective Randomized Controlled Trial
Source: Medicina (Kaunas). 2023 Nov 26;59(12):2078. doi: 10.3390/medicina59122078 (PMC10744547; doi:10.3390/medicina59122078)
Supplement: Supplementary file 1 [file medicina-59-02078-s001.zip]

Archive with 4 entries (4 files):
- Table S1. CONSORT 2010 checklist.doc
- __MACOSX/._Table S1. CONSORT 2010 checklist.doc
- Table S2. Estimated total blood loss formula.docx
- __MACOSX/._Table S2. Estimated total blood loss formula.docx
